# Supplementary material for: Identification of Potential Biomarkers and Related Transcription Factors in Peripheral Blood of Tuberculosis Patients
Source: Int J Environ Res Public Health. 2020 Sep 24;17(19):6993. doi: 10.3390/ijerph17196993 (PMC7579196; doi:10.3390/ijerph17196993)
Supplement: Supplementary file 1 [file ijerph-17-06993-s001.zip]

Archive with 5 entries (5 files):
- Figure S1.tif
- Figure S2.tif
- Figure S3.png
- Figure S4.jpg
- Table S1.xls
