# Supplementary material for: Identification of Potential Biomarkers and Related Transcription Factors in Peripheral Blood of Tuberculosis Patients
Source: Int J Environ Res Public Health. 2020 Sep 24;17(19):6993. doi: 10.3390/ijerph17196993 (PMC7579196; doi:10.3390/ijerph17196993)
Supplement: Supplementary file 1 [file ijerph-17-06993-s001.zip › Table S1.xls]

## Sheet: Sheet1
Gene symbol	Differential expressed
ADPRHL1	UP
ALPK1	UP
ANKRD22	UP
C1QB	UP
CEACAM1	UP
CEACAM4	UP
CLEC4D	UP
CMTM2	UP
CREB5	UP
CRISPLD2	UP
CXCR2	UP
DRAXIN	UP
DYSF	UP
ETV7	UP
F5	UP
FAM110B	UP
FPR1	UP
GBP5	UP
GCA	UP
LRRC4	UP
LRRK2	UP
LY96	UP
MMP25	UP
PLBD1	UP
PTGR1	UP
PYGL	UP
ROPN1L	UP
S100A12	UP
SERPING1	UP
SIRPD	UP
SLPI	UP
TNFRSF10C	UP
TNFSF13B	UP
TRIM7	UP
VAMP5	UP
ZBTB7B	UP
ABCB1	Down
ABLIM1	Down
ADA	Down
ADAM28	Down
AGPAT5	Down
AHI1	Down
AKAP5	Down
AKT3	Down
ANKH	Down
AP1S3	Down
AP4E1	Down
ARHGEF5	Down
ASF1A	Down
ATP7A	Down
AUTS2	Down
BACH2	Down
BCDIN3D	Down
BCL11B	Down
BEST4	Down
BET1	Down
C5orf34	Down
CCR6	Down
CCR7	Down
CCR9	Down
CD200	Down
CD7	Down
CD79B	Down
CDK17	Down
CELF1	Down
CEP120	Down
CEP76	Down
CHM	Down
CIRBP	Down
CLEC2D	Down
CLN8	Down
CXCL5	Down
CXCR5	Down
DAB2	Down
DBT	Down
DLG5	Down
EBF1	Down
EPHA4	Down
FAM102A	Down
FAM102B	Down
FAM118A	Down
FAM134B	Down
FAM167A	Down
FAM200A	Down
FAM210A	Down
FAM43A	Down
FAM69A	Down
FANCM	Down
FASLG	Down
FEZ1	Down
FYN	Down
GART	Down
GCC2	Down
GJA3	Down
GKAP1	Down
GLMN	Down
GOLGA2P5	Down
GPR68	Down
HELQ	Down
HIC1	Down
HIP1R	Down
HOMER1	Down
HS3ST1	Down
HTR3A	Down
IL23A	Down
IL7R	Down
KBTBD8	Down
KIAA1324L	Down
LFNG	Down
LGMN	Down
LOC152225	Down
MAP3K4	Down
MAP9	Down
MCOLN2	Down
MGAT4A	Down
MREG	Down
NIPSNAP3B	Down
NRP1	Down
NT5E	Down
OTUD7A	Down
P2RY10	Down
PASK	Down
PDE7A	Down
PGM2L1	Down
PHLDB3	Down
PIK3C2A	Down
PIK3IP1	Down
PMEPA1	Down
POLH	Down
PSME4	Down
PTGER4	Down
PTK7	Down
RAB8B	Down
RABL3	Down
RASA3	Down
RPGR	Down
RPP30	Down
S1PR1	Down
SATB1	Down
SAV1	Down
SEMA4C	Down
SFMBT1	Down
SH2D1B	Down
SKP2	Down
SLC16A10	Down
SLC25A53	Down
SLFN5	Down
SMAD7	Down
SPIB	Down
SPOCK2	Down
SPRY1	Down
SYNJ2	Down
SYTL2	Down
TKTL1	Down
TLE1	Down
TMEM163	Down
TMEM39A	Down
TMEM41B	Down
TMTC3	Down
TNFRSF21	Down
TNFRSF25	Down
TNFSF8	Down
TOR1AIP2	Down
TRMT5	Down
TSEN54	Down
UBIAD1	Down
USP12	Down
USP53	Down
VASH2	Down
VSIG1	Down
WDHD1	Down
YIPF5	Down
ZDBF2	Down
ZFP30	Down
ZHX2	Down
ZMYM5	Down
ZNF165	Down
ZNF419	Down
ZNF420	Down
ZNF540	Down
ZNF550	Down
ZNF570	Down
ZNF571	Down
ZNF607	Down
ZNF614	Down
ZNF681	Down
ZNF786	Down
ZNF793	Down
ZNF829	Down
ZNF91	Down
